# Supplementary material for: Cornuside Is a Potential Agent against Alzheimer’s Disease via Orchestration of Reactive Astrocytes
Source: Nutrients. 2022 Aug 3;14(15):3179. doi: 10.3390/nu14153179 (PMC9370780; doi:10.3390/nu14153179)
Supplement: Supplementary file 1 [file nutrients-14-03179-s001.zip]

Archive with 1 entries (1 files):
- nutrients-1797854-supplementary.pdf
